# Supplementary material for: 4-Acetyl­pyridine–fumaric acid (2/1)
Source: Acta Crystallogr Sect E Struct Rep Online. 2009 Jun 6;65(Pt 7):o1467. doi: 10.1107/S1600536809020480 (PMC2969508; doi:10.1107/S1600536809020480)
Supplement: Supplementary file 2 [file e-65-o1467-Isup2.hkl]

#
# h,k,l, Fc-squared, Fo-squared, sigma(Fo-squared) and status flag
#
data_I
_shelx_title ' zby-34b in P-1'
_shelx_refln_list_code          4
_shelx_F_calc_maximum      101.76
_exptl_crystal_F_000       188.00
_reflns_d_resolution_high  0.8348
 
loop_
 _symmetry_equiv_pos_as_xyz
 'x, y, z'
 '-x, -y, -z'
 
_cell_length_a     3.9062
_cell_length_b     8.6809
_cell_length_c    13.0909
_cell_angle_alpha  87.925
_cell_angle_beta   89.941
_cell_angle_gamma  83.141
 
_shelx_F_squared_multiplier     1.000
 
loop_
 _refln_index_h
 _refln_index_k
 _refln_index_l
 _refln_F_squared_calc
 _refln_F_squared_meas
 _refln_F_squared_sigma
 _refln_observed_status
   1   0   0      469.59      412.62      2.31 o
   2   0   0       37.18       33.41      0.76 o
   3   0   0        1.41        0.70      0.91 o
   4   0   0        0.43        0.00      1.00 o
  -4   1   0        1.77        0.22      1.00 o
  -3   1   0       14.85       15.34      0.95 o
  -2   1   0       12.15        8.83      1.20 o
  -1   1   0     6000.34     6169.78     55.45 o
   1   1   0       13.32       14.90      0.60 o
   2   1   0      322.63      304.66      2.11 o
   3   1   0        0.32        0.00      0.56 o
   4   1   0        0.02        0.18      0.98 o
  -4   2   0        2.05        1.06      1.09 o
  -3   2   0       17.94       19.30      1.07 o
  -2   2   0      105.02      109.88      1.28 o
  -1   2   0      112.32       99.20      2.18 o
   0   2   0       14.75       14.86      1.26 o
   1   2   0      759.80      736.20      4.90 o
   2   2   0       10.19        9.25      1.47 o
   3   2   0        1.52        1.09      0.63 o
   4   2   0        0.00        0.12      0.85 o
  -4   3   0        0.02        0.26      0.82 o
  -3   3   0       14.04       14.82      1.13 o
  -2   3   0       31.62       38.67      1.34 o
  -1   3   0      106.70      108.22      3.81 o
   0   3   0        5.92        9.54      1.18 o
   1   3   0        7.46        8.47      1.14 o
   2   3   0       17.09       16.44      1.15 o
   3   3   0       10.77       11.17      0.93 o
   4   3   0        2.38        0.15      0.82 o
  -4   4   0        6.83        5.64      2.88 o
  -3   4   0       10.59       12.10      1.16 o
  -2   4   0        7.66        9.70      1.71 o
  -1   4   0       19.46       18.59      2.03 o
   0   4   0      106.89      106.64      2.24 o
   1   4   0      211.34      201.45      2.81 o
   2   4   0        0.66        0.54      0.85 o
   3   4   0        1.00        0.52      0.83 o
   4   4   0        0.45        1.30      1.00 o
  -3   5   0        0.47        0.67      1.01 o
  -2   5   0        0.30        1.16      1.79 o
  -1   5   0       12.88       13.23      1.76 o
   0   5   0      112.42      116.30      2.25 o
   1   5   0      112.02      103.76      2.06 o
   2   5   0        7.68        5.05      2.23 o
   3   5   0        0.34        0.53      1.01 o
   4   5   0        2.70        2.75      1.32 o
  -3   6   0        0.12        0.86      0.96 o
  -2   6   0        4.18        4.81      2.17 o
  -1   6   0       42.77       44.15      1.98 o
   0   6   0       36.52       30.87      2.15 o
   1   6   0       19.58       17.67      2.37 o
   2   6   0       37.14       37.88      1.57 o
   3   6   0       11.30       12.60      1.47 o
   4   6   0        5.57        4.51      2.25 o
  -3   7   0        0.95        0.90      1.36 o
  -2   7   0       17.61       17.78      2.79 o
  -1   7   0        0.81        0.38      1.81 o
   0   7   0       15.21       17.72      2.25 o
   1   7   0       99.93       94.25      5.17 o
   2   7   0       78.05       85.50      1.97 o
   3   7   0       17.58       18.45      1.70 o
  -2   8   0        5.05        7.37      2.79 o
  -1   8   0        0.02        0.00      1.67 o
   0   8   0        4.82        2.10      2.31 o
   1   8   0        7.18        9.03      2.03 o
   2   8   0        8.98        8.61      1.56 o
   3   8   0        1.73        0.67      1.59 o
  -1   9   0        0.98        0.39      4.73 o
   0   9   0        7.10        5.20      3.34 o
   1   9   0        0.98        1.40      4.73 o
   2   9   0        1.46        0.75      1.61 o
   0  10   0        0.02        2.33      3.10 o
   1  10   0        0.17        0.00      2.44 o
  -1 -10   1        0.10        0.00      3.02 o
   0 -10   1        0.30        0.85      2.47 o
  -2  -9   1        6.34        5.14      2.91 o
  -1  -9   1        0.05        0.12      1.92 o
   0  -9   1       14.97       20.51      3.05 o
   1  -9   1        0.16        0.00      2.48 o
  -3  -8   1       13.48       13.93      4.68 o
  -2  -8   1       29.79       27.13      3.10 o
  -1  -8   1        1.90        3.30      1.92 o
   0  -8   1        5.64        7.92      2.09 o
   1  -8   1        0.36        0.00      1.83 o
   2  -8   1        2.21        4.66      2.72 o
  -3  -7   1       27.66       27.38      1.90 o
  -2  -7   1        4.64        2.80      1.75 o
  -1  -7   1        0.70        1.13      1.62 o
   0  -7   1        1.42        2.81      1.73 o
   1  -7   1       25.25       19.73      2.10 o
   2  -7   1        1.98        2.10      2.25 o
   3  -7   1        0.28        0.00      2.25 o
  -4  -6   1        1.34        0.78      1.68 o
  -3  -6   1       14.80       10.48      3.86 o
  -2  -6   1       11.95       16.42      1.73 o
  -1  -6   1       45.47       51.87      1.92 o
   0  -6   1       97.94      106.52      2.75 o
   1  -6   1        0.94        2.94      2.41 o
   2  -6   1        0.00        0.47      2.02 o
   3  -6   1        0.07        0.47      1.27 o
  -4  -5   1        3.22        0.86      1.15 o
  -3  -5   1        2.42        0.89      1.04 o
  -2  -5   1       34.85       36.56      1.52 o
  -1  -5   1       88.76       92.00      2.00 o
   0  -5   1       95.84       91.85      2.01 o
   1  -5   1       65.61       66.59      1.81 o
   2  -5   1       20.25       21.74      3.26 o
   3  -5   1        1.36        1.88      0.89 o
  -4  -4   1        0.00        0.00      0.92 o
  -3  -4   1       14.66       16.19      1.10 o
  -2  -4   1      102.36      103.38      1.71 o
  -1  -4   1      151.79      149.49      2.68 o
   0  -4   1      731.20      778.40      6.64 o
   1  -4   1      299.96      324.83      3.74 o
   2  -4   1        1.97        1.86      1.47 o
   3  -4   1        0.25        0.88      0.77 o
   4  -4   1        5.03        1.85      2.10 o
  -4  -3   1        9.34        6.52      2.45 o
  -3  -3   1       75.08       75.51      1.69 o
  -2  -3   1       57.14       56.66      1.42 o
  -1  -3   1      195.86      201.05      3.27 o
   0  -3   1      379.64      388.96      5.52 o
   1  -3   1       17.02       20.26      1.07 o
   2  -3   1      113.51      111.74      2.72 o
   3  -3   1        4.85        5.58      0.83 o
   4  -3   1        2.19        1.78      0.90 o
  -4  -2   1        7.01        4.71      1.76 o
  -3  -2   1       14.33       18.69      1.08 o
  -2  -2   1        0.48        0.89      0.64 o
  -1  -2   1       46.79       44.54      1.24 o
   0  -2   1      173.60      170.82      2.46 o
   1  -2   1      679.33      639.34      9.09 o
   2  -2   1       75.19       74.50      1.02 o
   3  -2   1        0.00        0.30      0.62 o
   4  -2   1        1.21        0.76      0.85 o
  -4  -1   1        0.18        0.20      1.20 o
  -3  -1   1        5.64        5.30      1.12 o
  -2  -1   1        0.90        0.88      0.49 o
  -1  -1   1     1112.41     1104.54      6.39 o
   1  -1   1      584.40      544.21      4.17 o
   2  -1   1        6.55        7.84      0.55 o
   3  -1   1        8.13        9.53      0.86 o
   4  -1   1        4.08        0.16      0.72 o
  -4   0   1        9.66       10.77      0.96 o
  -3   0   1        1.31        1.18      0.72 o
  -2   0   1      138.88      136.10      1.56 o
  -1   0   1       13.51       13.65      0.51 o
   1   0   1      123.92      105.48      1.16 o
   2   0   1       15.45       17.24      0.60 o
   3   0   1       39.13       42.89      1.18 o
   4   0   1        7.14        4.63      2.83 o
  -4   1   1        0.82        1.12      1.44 o
  -3   1   1        0.34        0.34      0.87 o
  -2   1   1      130.00      125.49      1.78 o
  -1   1   1       38.09       36.20      0.92 o
   1   1   1       29.72       27.08      0.52 o
   2   1   1        3.84        4.05      0.49 o
   3   1   1        7.22        8.67      0.78 o
   4   1   1        0.00        0.64      1.07 o
  -4   2   1        0.15        0.53      0.89 o
  -3   2   1       15.90       17.20      0.99 o
  -2   2   1      172.06      169.74      1.77 o
  -1   2   1       60.99       62.56      2.02 o
   0   2   1       61.44       58.55      2.01 o
   1   2   1       36.22       35.12      0.83 o
   2   2   1       17.85       16.29      0.64 o
   3   2   1       39.41       39.64      0.88 o
   4   2   1        7.93        8.70      1.48 o
  -4   3   1        0.98        0.00      0.75 o
  -3   3   1       27.75       31.29      1.17 o
  -2   3   1        4.14        4.20      0.67 o
  -1   3   1       50.27       50.65      2.95 o
   0   3   1      274.39      286.04      3.28 o
   1   3   1       15.94       19.55      0.94 o
   2   3   1      362.93      351.53      3.62 o
   3   3   1       36.88       37.33      1.00 o
   4   3   1        0.05        0.00      1.09 o
  -4   4   1        0.14        0.37      0.91 o
  -3   4   1        0.09        0.30      0.82 o
  -2   4   1       61.02       62.19      1.41 o
  -1   4   1      349.57      352.66      3.80 o
   0   4   1       89.51       89.81      1.92 o
   1   4   1      220.44      204.95      4.01 o
   2   4   1       72.79       72.82      1.39 o
   3   4   1        0.94        1.45      0.81 o
   4   4   1        0.27        0.65      0.86 o
  -3   5   1        5.32        5.30      0.96 o
  -2   5   1       30.08       31.44      2.41 o
  -1   5   1       30.09       28.18      1.59 o
   0   5   1      101.33      106.76      2.33 o
   1   5   1      112.06      113.73      2.37 o
   2   5   1       60.87       64.07      1.55 o
   3   5   1        6.29        4.06      1.99 o
   4   5   1        3.25        3.57      1.41 o
  -3   6   1        0.64        0.15      1.13 o
  -2   6   1        0.13        2.02      2.17 o
  -1   6   1       48.83       49.67      2.35 o
   0   6   1       41.36       45.50      2.25 o
   1   6   1      198.83      199.29      7.78 o
   2   6   1       23.45       22.32      1.63 o
   3   6   1       27.09       29.25      1.55 o
   4   6   1        0.06        0.00      1.15 o
  -3   7   1        1.38        1.83      1.10 o
  -2   7   1        8.68        8.23      4.35 o
  -1   7   1        1.21        1.15      1.73 o
   0   7   1       44.54       43.57      2.25 o
   1   7   1        0.47        0.00      1.51 o
   2   7   1      152.96      155.17      2.63 o
   3   7   1        1.41        0.00      1.61 o
  -2   8   1        0.01        0.00      2.56 o
  -1   8   1        0.12        0.12      1.78 o
   0   8   1        0.00        0.00      2.13 o
   1   8   1      105.23      114.90      4.17 o
   2   8   1        6.17        5.60      1.49 o
   3   8   1        0.27        0.12      1.43 o
  -1   9   1        5.16        0.58      2.58 o
   0   9   1        5.45        3.60      3.34 o
   1   9   1        1.99        2.72      2.20 o
   2   9   1        1.66        0.00      1.53 o
   0  10   1        0.86        0.40      2.44 o
   1  10   1        3.82        9.08      3.38 o
  -1 -10   2        0.37        0.27      5.20 o
   0 -10   2        1.94        0.00      2.39 o
  -2  -9   2        0.53        1.88      2.17 o
  -1  -9   2        7.88        5.04      3.34 o
   0  -9   2        0.08        0.00      3.03 o
   1  -9   2        5.27        0.00      2.87 o
  -3  -8   2        0.42        0.00      1.68 o
  -2  -8   2        2.66        1.35      1.92 o
  -1  -8   2       16.80       12.68      2.37 o
   0  -8   2        6.75        5.45      2.06 o
   1  -8   2       22.62       12.81      3.29 o
   2  -8   2        7.39        3.15      3.10 o
  -3  -7   2       26.73       32.28      1.97 o
  -2  -7   2       62.84       56.21      2.28 o
  -1  -7   2        1.79        2.17      1.76 o
   0  -7   2       18.97       14.98      2.79 o
   1  -7   2       27.36       26.98      1.95 o
   2  -7   2        6.37        7.11      1.70 o
  -4  -6   2        3.96        3.85      1.41 o
  -3  -6   2       15.35       18.77      1.47 o
  -2  -6   2        0.24        0.00      1.63 o
  -1  -6   2        4.09        5.01      1.54 o
   0  -6   2       55.93       62.44      4.39 o
   1  -6   2       15.85       17.14      1.89 o
   2  -6   2        0.61        0.00      1.50 o
   3  -6   2        0.32        0.89      1.26 o
  -4  -5   2        0.02        0.00      1.21 o
  -3  -5   2        0.10        0.00      1.15 o
  -2  -5   2       14.59        9.00      6.05 o
  -1  -5   2      161.20      163.56      2.61 o
   0  -5   2       16.46       16.82      1.43 o
   1  -5   2        3.26        3.11      1.47 o
   2  -5   2        2.89        3.03      1.71 o
   3  -5   2        4.72        2.88      1.48 o
  -4  -4   2        1.78        0.52      1.08 o
  -3  -4   2        0.67        0.08      0.89 o
  -2  -4   2      121.42      116.82      1.86 o
  -1  -4   2       30.17       33.20      2.33 o
   0  -4   2      207.06      205.63      2.99 o
   1  -4   2        0.41        0.00      1.18 o
   2  -4   2        1.36        2.56      1.47 o
   3  -4   2       25.52       28.02      1.16 o
   4  -4   2        5.90        4.49      1.59 o
  -4  -3   2        0.96        0.60      1.25 o
  -3  -3   2       10.17       10.65      1.02 o
  -2  -3   2        4.45        4.84      1.84 o
  -1  -3   2      149.55      151.11      2.12 o
   0  -3   2        0.23        0.00      1.07 o
   1  -3   2        7.06        6.19      0.85 o
   2  -3   2        2.56        2.89      0.84 o
   3  -3   2        0.01        0.00      0.63 o
   4  -3   2        0.03        0.02      0.79 o
  -4  -2   2        0.06        0.00      1.02 o
  -3  -2   2        1.90        1.51      0.94 o
  -2  -2   2       17.38       16.90      0.92 o
  -1  -2   2       21.13       23.90      1.42 o
   0  -2   2        1.62       14.40      7.26 o
   1  -2   2        2.27        1.94      1.12 o
   2  -2   2       79.28       78.64      2.72 o
   3  -2   2        5.05        5.55      0.72 o
   4  -2   2        0.45        0.86      0.77 o
  -4  -1   2        0.02        0.14      0.88 o
  -3  -1   2       16.90       14.42      0.91 o
  -2  -1   2       21.48       19.90      0.78 o
  -1  -1   2      513.66      487.18      4.11 o
   0  -1   2     4316.83     4229.93     50.55 o
   1  -1   2      184.48      168.36      1.66 o
   2  -1   2       85.93       88.05      0.96 o
   3  -1   2       22.59       26.26      1.14 o
   4  -1   2        0.85        1.37      0.64 o
  -4   0   2        0.00        0.00      1.35 o
  -3   0   2        0.94        1.07      0.59 o
  -2   0   2      345.72      325.70      2.18 o
  -1   0   2    10355.53    10909.62     56.62 o
   0   0   2       63.30       60.95      2.14 o
   1   0   2      284.97      246.18      3.39 o
   2   0   2        2.81        3.01      0.59 o
   3   0   2        0.72        0.91      0.75 o
   4   0   2        0.44        0.14      0.88 o
  -4   1   2        0.33        0.21      0.89 o
  -3   1   2        4.80        2.31      2.64 o
  -2   1   2     1044.38     1019.23      6.47 o
  -1   1   2        1.16        1.42      0.33 o
   0   1   2       39.76      124.84      3.54 o
   1   1   2     1469.11     1375.32     14.83 o
   2   1   2       15.08       13.53      0.45 o
   3   1   2       14.97       14.29      1.06 o
   4   1   2        0.28        0.53      0.67 o
  -4   2   2        1.12        0.00      0.80 o
  -3   2   2       20.82       19.84      1.00 o
  -2   2   2       54.52       53.02      1.26 o
  -1   2   2       69.11       69.72      2.25 o
   0   2   2     1749.57     1657.84     16.74 o
   1   2   2        8.65        8.49      0.61 o
   2   2   2      177.07      169.22      1.48 o
   3   2   2        2.95        2.20      0.60 o
   4   2   2        1.07        1.60      1.04 o
  -4   3   2        2.60        0.62      0.87 o
  -3   3   2       19.71       22.61      1.14 o
  -2   3   2       59.65       62.81      1.09 o
  -1   3   2      101.82       96.79      2.64 o
   0   3   2        6.37        8.11      1.15 o
   1   3   2      155.91      160.97      1.60 o
   2   3   2      116.68      109.83      1.23 o
   3   3   2        3.73        3.10      0.60 o
   4   3   2        1.58        0.50      0.67 o
  -4   4   2        4.55        2.42      1.28 o
  -3   4   2        5.09        6.08      0.84 o
  -2   4   2        5.50        6.02      0.84 o
  -1   4   2       71.72       69.07      2.49 o
   0   4   2       25.21       24.73      2.22 o
   1   4   2       51.16       48.18      1.07 o
   2   4   2        1.44        2.52      0.81 o
   3   4   2        0.64        1.25      0.86 o
   4   4   2        4.87        1.86      1.26 o
  -3   5   2        2.17        3.38      0.92 o
  -2   5   2        4.23        4.35      2.17 o
  -1   5   2        7.25        7.67      1.48 o
   0   5   2       35.47       31.14      2.50 o
   1   5   2       10.90       10.80      0.95 o
   2   5   2        0.73        0.67      0.87 o
   3   5   2       27.44       34.83      1.22 o
   4   5   2        2.81        2.39      1.39 o
  -3   6   2        0.75        0.39      0.93 o
  -2   6   2        0.18        0.31      3.49 o
  -1   6   2        7.77        6.99      2.03 o
   0   6   2       40.26       42.07      2.30 o
   1   6   2       85.80       82.31      1.62 o
   2   6   2        8.01        5.94      2.09 o
   3   6   2       27.32       27.40      1.31 o
   4   6   2        1.83        2.41      1.23 o
  -3   7   2        2.02        3.38      1.52 o
  -2   7   2        0.78        0.47      2.48 o
  -1   7   2       26.03       24.26      2.52 o
   0   7   2      114.08      117.00      2.83 o
   1   7   2       96.12       94.30      3.15 o
   2   7   2       76.21       78.30      2.74 o
   3   7   2        0.45        0.54      1.32 o
  -2   8   2        0.53        0.00      2.79 o
  -1   8   2        2.42        0.00      2.33 o
   0   8   2        8.13       10.14      2.14 o
   1   8   2       65.02       68.00      2.52 o
   2   8   2        3.76        2.39      1.56 o
   3   8   2        2.27        1.22      1.49 o
  -1   9   2        3.11        0.00      2.22 o
   0   9   2       16.34       18.79      7.06 o
   1   9   2        0.35        0.00      1.41 o
   2   9   2        1.44        0.00      1.64 o
   0  10   2        2.44        7.64      2.83 o
   1  10   2        0.67        1.45      1.65 o
  -1 -10   3        0.52        0.80      2.47 o
   0 -10   3        3.74        0.70      2.44 o
  -2  -9   3        0.32        1.17      2.73 o
  -1  -9   3       12.39       13.50      3.98 o
   0  -9   3        1.23        0.00      2.08 o
   1  -9   3        0.13        2.11      2.11 o
  -3  -8   3        7.71        2.43      1.94 o
  -2  -8   3        1.55        0.19      1.81 o
  -1  -8   3       11.93       13.08      3.48 o
   0  -8   3        0.49        0.33      2.14 o
   1  -8   3        0.42        0.91      2.16 o
   2  -8   3        0.34        0.27      1.70 o
  -3  -7   3        2.39        0.67      1.87 o
  -2  -7   3        5.71        2.18      2.33 o
  -1  -7   3        2.20        0.36      2.00 o
   0  -7   3        6.40        4.44      2.09 o
   1  -7   3        2.35        0.83      1.88 o
   2  -7   3        0.12        0.58      1.74 o
  -3  -6   3        0.89        0.00      1.19 o
  -2  -6   3       14.97       10.90      7.34 o
  -1  -6   3        8.04        8.72      1.97 o
   0  -6   3        0.01        0.75      1.75 o
   1  -6   3        0.99        1.79      1.40 o
   2  -6   3        2.47        2.78      2.16 o
   3  -6   3        2.79        3.58      1.40 o
  -4  -5   3        0.13        0.00      1.37 o
  -3  -5   3        3.38        0.00      1.07 o
  -2  -5   3        1.05        0.00      1.50 o
  -1  -5   3        7.82        8.25      1.45 o
   0  -5   3       82.51       85.62      1.98 o
   1  -5   3       18.93       20.64      2.14 o
   2  -5   3        5.44        6.79      1.23 o
   3  -5   3       28.77       34.83      1.88 o
  -4  -4   3        1.05        0.87      1.28 o
  -3  -4   3        5.29        0.05      1.29 o
  -2  -4   3        4.03        1.44      1.47 o
  -1  -4   3      417.80      447.66      4.81 o
   0  -4   3      310.68      336.08      3.84 o
   1  -4   3        0.39        1.16      0.93 o
   2  -4   3       41.45       41.41      1.52 o
   3  -4   3       16.58       17.78      0.92 o
  -4  -3   3        5.67        4.13      1.86 o
  -3  -3   3        5.74        0.02      0.95 o
  -2  -3   3       55.98       57.17      1.25 o
  -1  -3   3      274.59      278.64      3.33 o
   0  -3   3        0.66       12.95      9.20 o
   1  -3   3       25.80       24.01      1.01 o
   2  -3   3       10.41       10.71      1.16 o
   3  -3   3       10.28       10.83      0.73 o
   4  -3   3        0.01        0.20      1.03 o
  -4  -2   3        3.79        2.15      1.17 o
  -3  -2   3        0.04        0.00      0.83 o
  -2  -2   3       22.45       23.05      0.99 o
  -1  -2   3       74.98       79.32      1.59 o
   0  -2   3      107.13      100.49      5.25 o
   1  -2   3       56.13       54.94      1.40 o
   2  -2   3        5.37        8.02      0.69 o
   3  -2   3        1.51        1.08      0.60 o
   4  -2   3        0.04        0.12      0.62 o
  -4  -1   3        1.69        2.01      1.00 o
  -3  -1   3        2.23        0.59      0.83 o
  -2  -1   3      363.10      373.33      2.97 o
  -1  -1   3      243.88      227.88      2.58 o
   0  -1   3      146.35      129.64      1.85 o
   1  -1   3        1.37        0.58      0.41 o
   2  -1   3       17.50       15.57      0.92 o
   3  -1   3       15.73       19.42      0.76 o
   4  -1   3        4.06        3.54      0.74 o
  -4   0   3        1.68        0.53      1.39 o
  -3   0   3       53.50       53.03      1.35 o
  -2   0   3       18.86       17.45      0.73 o
  -1   0   3       31.64       31.01      1.41 o
   0   0   3       15.77       10.08      0.80 o
   1   0   3        8.47        7.61      1.32 o
   2   0   3       90.54       92.06      2.30 o
   3   0   3       60.85       60.45      0.82 o
   4   0   3        1.51        1.14      0.40 o
  -4   1   3        0.44        0.54      1.71 o
  -3   1   3       11.10       10.32      0.71 o
  -2   1   3        3.29        2.77      0.44 o
  -1   1   3        3.82        2.74      0.42 o
   0   1   3        6.09       16.08      0.63 o
   1   1   3        3.26        4.16      0.51 o
   2   1   3      247.53      244.35      1.53 o
   3   1   3        8.49        7.37      0.67 o
   4   1   3        0.83        0.70      0.55 o
  -4   2   3        1.85        0.50      0.76 o
  -3   2   3        6.24        6.45      0.81 o
  -2   2   3        3.61        4.75      0.57 o
  -1   2   3       40.56       36.35      1.24 o
   0   2   3       97.02       91.09      1.25 o
   1   2   3     1009.39     1035.84      5.54 o
   2   2   3       29.37       29.04      1.04 o
   3   2   3        5.39        5.82      0.65 o
   4   2   3        0.68        0.08      0.79 o
  -4   3   3        1.36        1.04      1.04 o
  -3   3   3        0.24        0.53      0.68 o
  -2   3   3        4.67        5.31      0.55 o
  -1   3   3       53.93       54.45      2.33 o
   0   3   3      850.84      880.31      5.74 o
   1   3   3      398.54      406.41      2.57 o
   2   3   3       30.12       30.65      0.68 o
   3   3   3        0.64        0.51      0.76 o
   4   3   3        7.06        1.57      1.16 o
  -3   4   3       12.00       10.79      1.39 o
  -2   4   3       49.49       55.35      1.31 o
  -1   4   3       13.30       12.89      1.94 o
   0   4   3       28.43       30.21      2.17 o
   1   4   3       50.06       48.78      1.18 o
   2   4   3        6.18        6.95      0.75 o
   3   4   3        0.00        0.31      1.03 o
   4   4   3        9.84       11.20      1.65 o
  -3   5   3        3.61        4.11      1.15 o
  -2   5   3        0.00        0.00      1.10 o
  -1   5   3        1.00        0.31      3.18 o
   0   5   3       40.71       37.71      1.90 o
   1   5   3       62.82       56.96      1.40 o
   2   5   3        4.14        2.95      1.28 o
   3   5   3       19.94       23.53      1.55 o
   4   5   3        1.37        1.81      1.14 o
  -3   6   3        1.27        1.49      1.18 o
  -2   6   3        1.38        1.01      2.41 o
  -1   6   3        2.92        3.34      2.41 o
   0   6   3      225.16      219.64      4.67 o
   1   6   3       18.69       17.51      1.25 o
   2   6   3      117.81      117.32      1.88 o
   3   6   3        7.87        9.75      1.29 o
   4   6   3        1.59        1.07      0.99 o
  -2   7   3        0.03        0.00      2.64 o
  -1   7   3       35.29       37.11      3.26 o
   0   7   3        0.37        0.00      1.73 o
   1   7   3      314.69      317.33      3.55 o
   2   7   3       14.38       15.03      4.44 o
   3   7   3        8.06        3.27      2.49 o
  -2   8   3        0.39        0.00      2.87 o
  -1   8   3        0.44        0.39      2.87 o
   0   8   3      137.19      140.15      3.32 o
   1   8   3        6.80        8.85      1.64 o
   2   8   3        0.24        0.00      1.39 o
   3   8   3        3.14        1.40      1.37 o
  -1   9   3       12.61        0.00      3.26 o
   0   9   3        2.52        8.85      2.30 o
   1   9   3        0.47        0.00      1.69 o
   2   9   3        4.95        1.58      1.66 o
   0  10   3        4.95        5.19      3.11 o
   1  10   3        1.51        2.89      1.63 o
  -2  -9   4        2.75        2.37      2.33 o
  -1  -9   4        0.00        0.97      2.25 o
   0  -9   4        8.11        5.07      4.27 o
   1  -9   4        7.18        0.12      2.03 o
  -3  -8   4        0.62        0.00      2.18 o
  -2  -8   4        5.13        2.76      2.76 o
  -1  -8   4       14.72       11.84      2.28 o
   0  -8   4       50.11       43.01      3.53 o
   1  -8   4        3.89        3.88      1.92 o
   2  -8   4        0.18        0.14      2.02 o
  -3  -7   4       10.79        6.06      3.05 o
  -2  -7   4       11.20       14.43      2.30 o
  -1  -7   4       48.56       43.54      2.68 o
   0  -7   4        1.65        0.27      1.83 o
   1  -7   4       19.62       24.36      2.33 o
   2  -7   4        6.45        6.64      1.62 o
  -3  -6   4        2.42        1.01      1.32 o
  -2  -6   4        3.38        1.94      2.33 o
  -1  -6   4        0.49        2.09      1.62 o
   0  -6   4       29.08       34.52      2.20 o
   1  -6   4       18.18       18.98      1.62 o
   2  -6   4        0.39        0.59      1.23 o
   3  -6   4        3.19        0.64      2.10 o
  -4  -5   4        0.37        0.00      1.48 o
  -3  -5   4        0.11        0.22      1.13 o
  -2  -5   4       20.90       19.80      1.72 o
  -1  -5   4        5.82        8.28      1.48 o
   0  -5   4       10.10        5.37      4.39 o
   1  -5   4        0.13        0.16      1.28 o
   2  -5   4        5.07        3.02      1.63 o
   3  -5   4       17.15       19.50      1.43 o
  -4  -4   4        1.03        1.55      1.41 o
  -3  -4   4       12.42       13.64      1.23 o
  -2  -4   4        2.12        0.74      1.26 o
  -1  -4   4       33.14       32.76      1.53 o
   0  -4   4        1.39        1.85      1.83 o
   1  -4   4        7.26        9.18      1.04 o
   2  -4   4       45.77       44.41      1.29 o
   3  -4   4       17.42       16.49      0.99 o
  -4  -3   4        0.30        0.22      1.21 o
  -3  -3   4        2.16        0.72      0.98 o
  -2  -3   4       13.60        8.98      5.94 o
  -1  -3   4       16.12       13.98      1.49 o
   0  -3   4      109.87      104.04      2.57 o
   1  -3   4       40.49       41.19      1.26 o
   2  -3   4        0.16        0.23      0.63 o
   3  -3   4        1.28        0.27      0.86 o
   4  -3   4        0.32        0.00      2.02 o
  -4  -2   4        0.27        0.00      1.02 o
  -3  -2   4        0.87        1.25      0.93 o
  -2  -2   4        3.27        2.14      0.96 o
  -1  -2   4       46.83       45.71      1.37 o
   0  -2   4      563.94      563.03      5.01 o
   1  -2   4      162.54      159.68      2.06 o
   2  -2   4        0.01        0.41      0.83 o
   3  -2   4        5.68        6.63      0.56 o
   4  -2   4        0.16        0.00      1.79 o
  -4  -1   4        0.77        0.39      1.15 o
  -3  -1   4        4.00        1.89      1.14 o
  -2  -1   4      212.94      214.43      2.49 o
  -1  -1   4      162.19      159.62      2.37 o
   0  -1   4      237.55      224.37      2.55 o
   1  -1   4       22.47       22.75      1.44 o
   2  -1   4      190.75      196.26      1.48 o
   3  -1   4        0.24        0.00      0.28 o
   4  -1   4        3.84        0.23      2.02 o
  -4   0   4        1.42        0.98      1.49 o
  -3   0   4      102.12       95.81      2.23 o
  -2   0   4      622.10      622.69      4.64 o
  -1   0   4        7.15        5.81      1.19 o
   0   0   4       25.06       18.06      0.82 o
   1   0   4       90.38       91.28      0.80 o
   2   0   4       10.33        9.47      1.63 o
   3   0   4        7.86        5.20      1.86 o
   4   0   4        0.01        0.16      3.10 o
  -4   1   4        4.54        3.65      2.10 o
  -3   1   4       68.04       61.36      3.77 o
  -2   1   4        0.01        0.00      0.41 o
  -1   1   4       40.27       38.43      1.41 o
   0   1   4      620.31      574.06      5.99 o
   1   1   4       44.33       40.19      0.48 o
   2   1   4      124.12      120.80      2.57 o
   3   1   4        2.30        2.42      1.37 o
   4   1   4        1.19        0.31      3.26 o
  -4   2   4        1.36        1.01      3.10 o
  -3   2   4        6.16        4.17      4.81 o
  -2   2   4        0.31        0.00      0.30 o
  -1   2   4      271.08      262.84      4.05 o
   0   2   4       34.67       41.39      1.14 o
   1   2   4      888.35      896.00      5.47 o
   2   2   4       15.28       14.37      0.39 o
   3   2   4        8.13        9.04      0.53 o
   4   2   4        2.55        0.00      1.51 o
  -4   3   4        4.24        5.95      2.21 o
  -3   3   4        6.24        5.32      0.92 o
  -2   3   4       18.31       19.45      0.78 o
  -1   3   4        4.06        3.30      0.70 o
   0   3   4      575.35      586.97      4.72 o
   1   3   4      380.15      376.80      2.66 o
   2   3   4       22.98       24.87      0.67 o
   3   3   4       20.08       20.16      0.76 o
   4   3   4        5.59        0.11      1.66 o
  -3   4   4        2.29        2.48      0.65 o
  -2   4   4       11.14       12.84      0.70 o
  -1   4   4      172.68      167.71      3.81 o
   0   4   4      161.08      161.96      2.17 o
   1   4   4       32.65       35.12      1.44 o
   2   4   4        4.19        5.24      0.64 o
   3   4   4       15.13       16.51      0.71 o
   4   4   4        5.91        4.82      2.95 o
  -3   5   4        0.20        0.58      0.89 o
  -2   5   4       28.82       30.29      1.08 o
  -1   5   4        4.80        6.05      2.33 o
   0   5   4        6.37        7.77      1.14 o
   1   5   4        9.51        8.77      0.92 o
   2   5   4       80.72       85.86      1.79 o
   3   5   4       11.25       13.18      0.95 o
   4   5   4        1.29        0.56      0.88 o
  -3   6   4        0.98        3.92      2.30 o
  -2   6   4        0.63        0.67      1.05 o
  -1   6   4       13.18       13.04      2.72 o
   0   6   4      182.44      183.07      2.21 o
   1   6   4        2.65        1.66      1.10 o
   2   6   4       49.35       50.88      1.40 o
   3   6   4       10.88        9.52      3.21 o
  -2   7   4       12.51        9.62      3.03 o
  -1   7   4      109.31      119.72      4.27 o
   0   7   4       55.62       57.17      1.59 o
   1   7   4       95.23       93.66      1.84 o
   2   7   4        2.63        2.26      1.49 o
   3   7   4        4.15        1.90      1.58 o
  -2   8   4        4.32        0.78      5.04 o
  -1   8   4        4.73        0.39      3.03 o
   0   8   4       76.15       83.49      1.98 o
   1   8   4        3.94        3.75      1.58 o
   2   8   4        0.00        0.27      1.36 o
   3   8   4        0.43        0.43      1.43 o
  -1   9   4       13.56        0.00      3.42 o
   0   9   4        0.14        0.00      1.26 o
   1   9   4        0.27        0.00      1.88 o
   2   9   4        0.38        0.76      1.57 o
   0  10   4        0.00        0.00      1.46 o
   1  10   4        0.76        2.41      1.99 o
  -2  -9   5        1.73        2.28      2.44 o
  -1  -9   5        0.10        0.00      2.62 o
   0  -9   5        0.01        0.00      2.50 o
   1  -9   5        0.25        0.00      3.32 o
  -2  -8   5        0.52        0.00      2.02 o
  -1  -8   5        0.13        0.00      2.31 o
   0  -8   5        0.64        1.87      2.38 o
   1  -8   5        2.10        0.91      1.78 o
   2  -8   5        5.12        0.00      2.07 o
  -3  -7   5        0.56        0.00      2.04 o
  -2  -7   5        2.46        1.09      1.86 o
  -1  -7   5        0.00        1.48      1.78 o
   0  -7   5        0.36        0.70      2.69 o
   1  -7   5        2.88        4.53      1.61 o
   2  -7   5        2.46        2.88      1.75 o
  -3  -6   5        3.52        2.40      1.46 o
  -2  -6   5        1.27        0.30      1.59 o
  -1  -6   5        0.04        0.23      1.50 o
   0  -6   5        2.59        1.02      1.79 o
   1  -6   5       26.81       33.80      3.96 o
   2  -6   5       11.95       12.57      1.69 o
   3  -6   5        6.82        0.64      1.42 o
  -4  -5   5        0.25        1.66      1.63 o
  -3  -5   5        1.46        0.33      1.19 o
  -2  -5   5        1.29        0.49      1.48 o
  -1  -5   5      110.73      114.09      2.47 o
   0  -5   5        6.74        3.24      2.79 o
   1  -5   5       28.39       27.02      1.42 o
   2  -5   5      122.73      128.41      3.65 o
   3  -5   5       19.33       20.37      2.52 o
  -4  -4   5        0.10        0.00      1.60 o
  -3  -4   5        2.41        0.75      1.12 o
  -2  -4   5      148.38      159.23      2.80 o
  -1  -4   5        5.71        9.65      1.36 o
   0  -4   5        3.40        2.03      2.79 o
   1  -4   5      181.03      171.99      2.34 o
   2  -4   5       31.78       34.15      1.75 o
   3  -4   5        6.27        4.13      1.60 o
  -4  -3   5        0.03        0.93      1.55 o
  -3  -3   5       17.94       18.34      5.28 o
  -2  -3   5        9.19        9.33      1.37 o
  -1  -3   5       20.06       21.50      1.61 o
   0  -3   5        2.85        2.67      0.98 o
   1  -3   5        8.57        9.32      1.02 o
   2  -3   5       55.02       52.09      1.07 o
   3  -3   5        5.22        5.44      1.76 o
  -4  -2   5        0.32        0.12      1.22 o
  -3  -2   5        1.06        1.12      1.12 o
  -2  -2   5        9.34       10.82      1.29 o
  -1  -2   5       11.82        9.61      1.36 o
   0  -2   5        7.71       17.50      5.94 o
   1  -2   5      146.31      147.15      1.95 o
   2  -2   5        6.39        6.06      0.61 o
   3  -2   5        0.51        0.12      0.43 o
   4  -2   5        0.19        0.00      3.57 o
  -4  -1   5        5.04        1.91      1.31 o
  -3  -1   5       58.33       57.84      3.08 o
  -2  -1   5       86.27       92.03      1.38 o
  -1  -1   5        5.25        4.32      1.01 o
   0  -1   5      144.35      143.01      1.87 o
   1  -1   5       14.84       14.82      0.62 o
   2  -1   5       68.81       78.30      2.56 o
   3  -1   5        5.88        5.12      2.10 o
   4  -1   5        0.08        0.00      2.02 o
  -4   0   5        8.49        6.46      6.13 o
  -3   0   5        5.12        4.56      1.07 o
  -2   0   5       20.12       19.16      1.18 o
  -1   0   5        3.44        4.83      0.99 o
   0   0   5      165.81      167.13      2.45 o
   1   0   5      215.93      219.68      1.65 o
   2   0   5       98.75      104.13      3.73 o
   3   0   5       16.97       15.14      3.57 o
   4   0   5        1.10        0.00      2.10 o
  -4   1   5        1.46        2.17      2.17 o
  -3   1   5        3.75        3.15      1.12 o
  -2   1   5        0.33        0.95      0.52 o
  -1   1   5       29.83       34.74      1.23 o
   0   1   5        6.55        6.73      0.60 o
   1   1   5      372.91      369.49      4.16 o
   2   1   5       89.94       84.07      1.83 o
   3   1   5        0.45        0.00      1.94 o
   4   1   5        1.18        0.00      2.10 o
  -4   2   5        0.00        1.01      3.57 o
  -3   2   5        0.77        1.63      1.86 o
  -2   2   5        0.35        2.02      1.55 o
  -1   2   5        8.19        9.86      1.55 o
   0   2   5     1217.57     1252.97      7.13 o
   1   2   5        0.02        0.00      0.54 o
   2   2   5        2.39        2.18      0.26 o
   3   2   5        4.62        6.25      1.53 o
   4   2   5       33.36       38.49      2.99 o
  -4   3   5        0.01        1.67      2.14 o
  -3   3   5        2.63        1.71      3.18 o
  -2   3   5        5.69        5.36      1.86 o
  -1   3   5      457.73      450.27      6.33 o
   0   3   5       86.62       93.90      1.47 o
   1   3   5        0.52        0.00      0.55 o
   2   3   5       28.59       27.26      0.79 o
   3   3   5       21.04       22.57      1.41 o
   4   3   5        1.82        0.00      1.71 o
  -3   4   5        3.34        2.63      1.69 o
  -2   4   5       16.95       19.81      2.83 o
  -1   4   5        0.06        0.21      0.70 o
   0   4   5        4.30        5.65      0.71 o
   1   4   5      164.18      154.91      1.82 o
   2   4   5        2.25        2.49      0.63 o
   3   4   5        6.49        7.57      0.63 o
   4   4   5        0.10        0.08      1.75 o
  -3   5   5        0.43        1.66      2.21 o
  -2   5   5        2.94        3.39      0.45 o
  -1   5   5        0.00        0.02      0.59 o
   0   5   5        0.15        0.00      0.95 o
   1   5   5        0.27        0.29      0.81 o
   2   5   5        5.03        4.70      1.86 o
   3   5   5        3.19        1.94      1.12 o
   4   5   5        0.00        0.00      2.56 o
  -3   6   5        0.36        0.06      2.04 o
  -2   6   5        1.76        1.81      0.45 o
  -1   6   5       54.25       52.95      1.20 o
   0   6   5        4.52        4.74      0.98 o
   1   6   5       66.54       67.57      1.67 o
   2   6   5       22.60       22.20      1.94 o
   3   6   5        5.33        0.00      1.13 o
  -2   7   5        7.31        6.72      0.68 o
  -1   7   5        0.52        0.26      0.76 o
   0   7   5      132.76      138.53      2.34 o
   1   7   5       52.35       56.05      1.67 o
   2   7   5       18.07       20.08      2.18 o
   3   7   5        0.16        0.00      1.00 o
  -2   8   5        0.44        1.09      3.18 o
  -1   8   5       46.26       41.45      3.11 o
   0   8   5       19.38       24.55      3.61 o
   1   8   5        0.44        1.07      1.43 o
   2   8   5       13.78       12.09      4.25 o
   3   8   5        0.81        0.00      2.09 o
  -1   9   5        3.93        0.21      1.10 o
   0   9   5        0.15        0.00      1.33 o
   1   9   5       12.51       12.43      2.00 o
   2   9   5        7.44        7.52      2.42 o
  -1  -9   6        3.01        0.00      2.21 o
   0  -9   6        3.94        1.94      2.30 o
  -2  -8   6        6.02        4.84      4.00 o
  -1  -8   6       26.65       26.62      2.41 o
   0  -8   6        1.90        1.52      1.92 o
   1  -8   6        0.36        0.27      2.07 o
  -3  -7   6        3.49        3.66      1.72 o
  -2  -7   6       16.90       23.39      2.30 o
  -1  -7   6        0.97        0.00      1.77 o
   0  -7   6       26.52       28.92      2.56 o
   1  -7   6       27.44       29.12      2.33 o
   2  -7   6        2.88        1.82      1.82 o
  -3  -6   6        1.60        3.25      1.53 o
  -2  -6   6        0.90        2.23      2.17 o
  -1  -6   6       19.01       20.22      3.73 o
   0  -6   6       73.57       69.10      2.19 o
   1  -6   6       14.52       14.82      1.56 o
   2  -6   6        8.53       10.24      2.29 o
  -3  -5   6        2.68        0.00      1.48 o
  -2  -5   6        0.27        0.07      1.45 o
  -1  -5   6       65.31       66.20      2.52 o
   0  -5   6       23.07       19.57     10.87 o
   1  -5   6       15.27       14.73      1.61 o
   2  -5   6       54.37       55.51      2.27 o
   3  -5   6        3.22        0.00      1.34 o
  -4  -4   6        1.23        1.89      1.50 o
  -3  -4   6        0.00        0.00      1.21 o
  -2  -4   6        9.01        7.91      6.48 o
  -1  -4   6        5.45        6.34      1.65 o
   0  -4   6        0.70        0.53      1.09 o
   1  -4   6      110.95      102.49      1.87 o
   2  -4   6       22.11       22.00      1.26 o
   3  -4   6        0.66        0.06      0.83 o
  -4  -3   6        0.89        1.44      1.25 o
  -3  -3   6        0.99        0.55      1.11 o
  -2  -3   6        0.93        0.89      1.30 o
  -1  -3   6        6.05        6.25      1.54 o
   0  -3   6       16.67       17.03      1.34 o
   1  -3   6        0.01        0.00      0.85 o
   2  -3   6        5.52        6.19      0.68 o
   3  -3   6        2.80        2.94      1.14 o
  -4  -2   6        0.33        0.86      1.17 o
  -3  -2   6        1.95        1.35      1.00 o
  -2  -2   6        0.81        0.19      1.20 o
  -1  -2   6      169.46      160.89      4.28 o
   0  -2   6      102.83      102.36      1.67 o
   1  -2   6        9.49        8.09      0.82 o
   2  -2   6       17.25       18.95      0.60 o
   3  -2   6        0.04        1.79      2.10 o
   4  -2   6        7.48        0.00      2.25 o
  -4  -1   6        0.00        0.27      1.16 o
  -3  -1   6       22.73       25.26      2.26 o
  -2  -1   6        1.68        4.36      0.78 o
  -1  -1   6      114.56      113.66      2.18 o
   0  -1   6        1.61        0.00      0.74 o
   1  -1   6      458.88      490.81      4.01 o
   2  -1   6        5.78        6.91      1.79 o
   3  -1   6       11.95       12.50      2.33 o
   4  -1   6        0.20        0.00      2.10 o
  -4   0   6       15.52       14.43      3.26 o
  -3   0   6       39.65       38.17      2.61 o
  -2   0   6        8.43       10.43      0.71 o
  -1   0   6       33.60       31.88      1.26 o
   0   0   6      244.34      257.86      2.79 o
   1   0   6        2.70        3.96      0.60 o
   2   0   6        8.22       10.63      1.79 o
   3   0   6        0.30        0.23      1.94 o
   4   0   6        0.52        0.16      2.33 o
  -4   1   6        4.49        4.04      2.48 o
  -3   1   6        0.21        0.00      1.32 o
  -2   1   6       39.38       40.72      1.20 o
  -1   1   6        2.76        2.11      1.20 o
   0   1   6       23.54       22.90      0.75 o
   1   1   6       63.21       58.94      1.32 o
   2   1   6        7.46        8.46      1.79 o
   3   1   6        6.66        6.44      2.17 o
   4   1   6        0.02        0.00      2.25 o
  -4   2   6        0.75        2.02      2.41 o
  -3   2   6        1.51        1.01      2.02 o
  -2   2   6        0.90        0.08      1.55 o
  -1   2   6       83.54       83.84      2.49 o
   0   2   6      268.89      261.90      2.45 o
   1   2   6       15.32       18.60      0.62 o
   2   2   6       18.95       18.82      0.72 o
   3   2   6       10.67       15.03      1.67 o
   4   2   6       14.87       14.51      2.79 o
  -3   3   6        0.00        0.00      2.10 o
  -2   3   6        2.81        2.95      1.94 o
  -1   3   6      107.02       99.17      2.88 o
   0   3   6      190.62      203.79      1.53 o
   1   3   6       22.04       24.65      1.20 o
   2   3   6       57.10       59.02      1.52 o
   3   3   6       48.16       57.50      2.11 o
   4   3   6       11.80       10.54      8.85 o
  -3   4   6        0.36        1.01      1.98 o
  -2   4   6       24.47       28.23      1.88 o
  -1   4   6       75.73       73.64      2.05 o
   0   4   6       36.41       35.91      1.03 o
   1   4   6       15.57       17.11      0.85 o
   2   4   6        1.28        1.97      0.72 o
   3   4   6        7.76        8.21      0.64 o
   4   4   6        0.00        0.04      1.80 o
  -3   5   6        4.19        2.24      2.41 o
  -2   5   6        9.76       11.82      2.37 o
  -1   5   6        8.03        7.90      0.78 o
   0   5   6       24.38       22.90      0.98 o
   1   5   6       37.30       41.91      1.39 o
   2   5   6        2.39        2.36      0.96 o
   3   5   6        6.94        8.00      1.08 o
  -3   6   6        1.34        1.82      2.54 o
  -2   6   6        4.92        5.79      2.40 o
  -1   6   6      109.81      111.57      5.87 o
   0   6   6        3.73        3.43      0.97 o
   1   6   6        3.61        3.27      1.48 o
   2   6   6       31.73       30.92      1.21 o
   3   6   6       15.49       14.41      1.27 o
  -2   7   6       44.64       52.10      3.11 o
  -1   7   6       20.06       20.19      2.33 o
   0   7   6       15.68       16.01      1.26 o
   1   7   6        4.04        2.26      1.25 o
   2   7   6        9.03        5.83      2.72 o
   3   7   6        2.27        0.05      1.23 o
  -2   8   6        1.54        0.11      2.35 o
  -1   8   6       18.81       20.33      5.24 o
   0   8   6        2.76        0.00      1.71 o
   1   8   6        1.22        0.68      1.27 o
   2   8   6        0.11        0.34      1.33 o
  -1   9   6        0.17        0.00      3.57 o
   0   9   6        1.59        0.55      2.00 o
   1   9   6        0.30        1.10      1.67 o
   2   9   6        1.83        0.23      1.38 o
  -1  -9   7        0.18        0.00      2.32 o
   0  -9   7        0.19        0.00      2.57 o
  -2  -8   7        0.09        0.00      2.57 o
  -1  -8   7        0.00        0.47      2.44 o
   0  -8   7        4.03        0.05      1.99 o
   1  -8   7       12.23       17.87      2.11 o
  -3  -7   7        0.92        0.00      1.95 o
  -2  -7   7        0.42        0.00      2.51 o
  -1  -7   7        1.09        0.00      2.05 o
   0  -7   7        7.99        6.57      4.62 o
   1  -7   7        8.53        9.48      1.69 o
   2  -7   7        1.70        1.47      1.47 o
  -3  -6   7        0.18        0.00      1.63 o
  -2  -6   7        1.60        0.77      1.80 o
  -1  -6   7        9.77        9.64      1.83 o
   0  -6   7       59.21       60.01      2.11 o
   1  -6   7       41.21       46.94      3.65 o
   2  -6   7        8.55        5.66      1.31 o
  -3  -5   7        0.19        0.00      1.33 o
  -2  -5   7       49.02       52.44      2.24 o
  -1  -5   7       52.82       57.77      2.83 o
   0  -5   7      100.75       96.27      3.30 o
   1  -5   7      133.45      130.61      2.66 o
   2  -5   7       21.71       18.06      1.19 o
   3  -5   7        0.08        0.01      1.38 o
  -3  -4   7       33.51       43.59      1.96 o
  -2  -4   7       14.03       18.02      1.80 o
  -1  -4   7       21.48       20.37      3.26 o
   0  -4   7       70.65       68.64      2.07 o
   1  -4   7       32.75       28.20      1.20 o
   2  -4   7        3.86        3.04      0.85 o
   3  -4   7        3.33        0.64      1.22 o
  -4  -3   7        3.64        4.97      1.46 o
  -3  -3   7        1.69        0.20      1.13 o
  -2  -3   7        3.53        0.40      1.64 o
  -1  -3   7        6.84        5.50      1.56 o
   0  -3   7        7.70        9.46      1.34 o
   1  -3   7       57.96       56.07      1.26 o
   2  -3   7       27.14       27.95      2.64 o
   3  -3   7        0.10        0.01      0.32 o
  -4  -2   7        2.35        1.86      1.25 o
  -3  -2   7        0.90        0.74      1.24 o
  -2  -2   7        0.19        0.00      1.26 o
  -1  -2   7        1.64        0.93      1.09 o
   0  -2   7      173.28      182.35      2.85 o
   1  -2   7       43.45       41.35      1.16 o
   2  -2   7        5.26        7.04      0.64 o
   3  -2   7        4.46        5.12      2.41 o
  -4  -1   7        7.16        4.28      3.87 o
  -3  -1   7        5.53        2.72      2.18 o
  -2  -1   7        1.26        1.45      1.29 o
  -1  -1   7       97.55      106.34      1.95 o
   0  -1   7       99.08       98.35      1.77 o
   1  -1   7      155.26      167.54      1.87 o
   2  -1   7        8.93        6.52      3.10 o
   3  -1   7        0.01        0.31      2.10 o
   4  -1   7        6.98        0.00      2.25 o
  -4   0   7        0.08        0.46      1.05 o
  -3   0   7        1.64        0.50      1.02 o
  -2   0   7        1.64        2.48      0.61 o
  -1   0   7      170.20      175.13      2.53 o
   0   0   7      211.50      226.74      2.73 o
   1   0   7        4.83        3.83      0.53 o
   2   0   7       31.94       35.56      2.25 o
   3   0   7       12.34       16.14      2.48 o
   4   0   7        0.48        0.00      2.56 o
  -4   1   7        0.35        0.00      2.56 o
  -3   1   7        0.01        0.07      0.89 o
  -2   1   7       22.68       26.32      1.94 o
  -1   1   7        0.84        3.50      1.78 o
   0   1   7        1.31        1.93      0.63 o
   1   1   7      115.24      103.79      2.06 o
   2   1   7        9.30       14.90      3.03 o
   3   1   7       22.22       22.12      2.56 o
   4   1   7       13.37        0.00      3.80 o
  -3   2   7        0.64        0.62      2.10 o
  -2   2   7        0.10        0.31      1.79 o
  -1   2   7      134.92      128.67      3.03 o
   0   2   7        0.49        5.13      0.66 o
   1   2   7        0.32        0.00      0.49 o
   2   2   7       56.93       52.29      1.68 o
   3   2   7       93.04      104.01      3.65 o
   4   2   7        0.28        0.31      3.88 o
  -3   3   7        1.61        0.93      2.33 o
  -2   3   7       53.96       47.29      4.04 o
  -1   3   7       17.99       21.89      2.02 o
   0   3   7        0.10        0.47      0.70 o
   1   3   7       13.75       12.44      0.61 o
   2   3   7       43.59       45.18      0.86 o
   3   3   7        0.03        0.07      1.76 o
   4   3   7        0.19        0.26      2.33 o
  -3   4   7        2.14        0.73      1.81 o
  -2   4   7        0.11        0.67      2.05 o
  -1   4   7        5.82        1.27      2.02 o
   0   4   7      127.83      130.34      2.03 o
   1   4   7        4.36        6.49      1.01 o
   2   4   7        4.85        4.85      0.79 o
   3   4   7        0.06        0.09      0.32 o
  -3   5   7        0.88        1.28      3.31 o
  -2   5   7        0.24        0.00      2.05 o
  -1   5   7        0.31        0.48      1.55 o
   0   5   7        0.19        0.56      0.75 o
   1   5   7       19.47       22.37      1.44 o
   2   5   7        0.01        0.22      0.82 o
   3   5   7        1.03        0.71      0.75 o
  -2   6   7       12.38       14.85      2.24 o
  -1   6   7        0.25        0.29      0.39 o
   0   6   7        0.53        1.01      0.86 o
   1   6   7        5.78        5.51      1.40 o
   2   6   7        1.60        1.45      1.53 o
   3   6   7        5.55        0.13      1.04 o
  -2   7   7        0.39        0.09      2.45 o
  -1   7   7       10.92        8.84      4.66 o
   0   7   7       23.59       27.47      1.26 o
   1   7   7        5.33        6.88      2.25 o
   2   7   7        2.51        1.70      2.23 o
   3   7   7        0.01        0.29      1.05 o
  -1   8   7        5.24        0.00      3.26 o
   0   8   7        0.64        1.13      1.64 o
   1   8   7        5.57        5.39      1.55 o
   2   8   7        1.57        0.18      1.21 o
   0   9   7        2.84        0.36      1.28 o
   1   9   7       11.30       13.81      1.74 o
  -2  -8   8        3.44        1.40      2.60 o
  -1  -8   8        3.85        0.00      2.10 o
   0  -8   8        0.01        0.53      1.77 o
   1  -8   8       11.89       10.04      7.68 o
  -2  -7   8        0.00        0.00      2.04 o
  -1  -7   8       10.37        0.00      1.88 o
   0  -7   8       18.12       18.97      1.97 o
   1  -7   8        4.83        4.15      1.58 o
  -3  -6   8        0.02        2.72      2.08 o
  -2  -6   8        3.90        2.48      3.22 o
  -1  -6   8       29.77       32.16      2.19 o
   0  -6   8       30.26       31.82      1.88 o
   1  -6   8       15.88       18.44      3.22 o
   2  -6   8        5.74        2.59      2.87 o
  -3  -5   8        0.03        0.63      1.57 o
  -2  -5   8       18.95       22.04      3.33 o
  -1  -5   8       37.43       36.81      3.84 o
   0  -5   8       25.79       27.84      1.67 o
   1  -5   8       91.20       89.55      1.97 o
   2  -5   8        3.00        1.11      1.51 o
  -3  -4   8        4.22        6.18      3.40 o
  -2  -4   8        7.24        4.73      4.11 o
  -1  -4   8        1.44        1.61      1.47 o
   0  -4   8      169.52      159.20      3.77 o
   1  -4   8       18.82       19.07      1.17 o
   2  -4   8        1.48        1.03      0.89 o
   3  -4   8        0.39        0.00      2.41 o
  -3  -3   8        2.33        1.32      1.36 o
  -2  -3   8        1.30        1.17      1.83 o
  -1  -3   8        9.04        8.91      1.42 o
   0  -3   8        0.24        0.00      1.13 o
   1  -3   8        0.44        0.00      0.76 o
   2  -3   8       14.33       16.84      0.91 o
   3  -3   8        0.21        0.16      2.25 o
  -3  -2   8        0.63        0.14      0.96 o
  -2  -2   8        2.26        2.42      2.56 o
  -1  -2   8       16.99       20.81      1.42 o
   0  -2   8        3.60        3.98      1.21 o
   1  -2   8        3.69        4.84      0.88 o
   2  -2   8        7.34        7.75      0.53 o
   3  -2   8       27.47       29.96      2.95 o
  -4  -1   8        1.87        2.70      1.94 o
  -3  -1   8        1.72        1.04      1.30 o
  -2  -1   8       23.97       23.75      2.05 o
  -1  -1   8       16.69       19.27      1.62 o
   0  -1   8      205.66      215.99      2.58 o
   1  -1   8       36.32       38.42      1.13 o
   2  -1   8       22.65       19.95      3.57 o
   3  -1   8        4.24        0.08      2.17 o
  -4   0   8        3.15        2.95      4.66 o
  -3   0   8        3.07        2.05      0.76 o
  -2   0   8        0.20        0.20      0.79 o
  -1   0   8       53.49       54.35      1.91 o
   0   0   8       31.90       34.35      1.34 o
   1   0   8        0.12        0.36      0.71 o
   2   0   8        2.82        1.01      1.79 o
   3   0   8        0.01        1.71      2.41 o
  -3   1   8        2.59        2.32      0.80 o
  -2   1   8        2.00        1.39      0.37 o
  -1   1   8       63.41       60.92      1.95 o
   0   1   8        0.11        1.57      0.63 o
   1   1   8        0.62        0.43      0.61 o
   2   1   8        1.61        0.70      1.71 o
   3   1   8        0.06        0.47      2.10 o
   4   1   8        0.27        0.00      4.11 o
  -3   2   8        1.08        0.70      2.25 o
  -2   2   8       37.63       41.69      2.64 o
  -1   2   8        4.25        3.84      1.86 o
   0   2   8       27.63       26.86      1.40 o
   1   2   8        0.58        0.43      0.64 o
   2   2   8       14.51       13.81      0.32 o
   3   2   8       54.03       59.32      3.26 o
   4   2   8        3.06        0.39      2.56 o
  -3   3   8        2.10        0.00      4.11 o
  -2   3   8        2.23        0.93      2.10 o
  -1   3   8       38.53       40.53      2.33 o
   0   3   8       14.14       12.70      0.69 o
   1   3   8       40.43       40.27      0.86 o
   2   3   8      138.24      145.68      2.04 o
   3   3   8       10.42       14.22      9.24 o
  -3   4   8        0.57        1.27      2.72 o
  -2   4   8       16.82       18.55      2.01 o
  -1   4   8        0.03        0.17      1.38 o
   0   4   8        0.30        0.30      1.84 o
   1   4   8        7.06        7.63      0.89 o
   2   4   8        1.44        0.92      0.63 o
   3   4   8        0.37        0.00      1.39 o
  -3   5   8        3.72        0.54      2.10 o
  -2   5   8        0.03        0.84      2.25 o
  -1   5   8        2.62        0.96      1.66 o
   0   5   8        3.06        2.03      0.95 o
   1   5   8        4.65        4.80      1.40 o
   2   5   8       25.19       21.74      1.27 o
   3   5   8        0.19        0.31      0.47 o
  -2   6   8       20.33       26.57      2.84 o
  -1   6   8        1.20        1.53      1.77 o
   0   6   8       10.55       10.01      1.05 o
   1   6   8       52.31       50.58      1.99 o
   2   6   8        3.99        3.08      1.23 o
   3   6   8        0.01        0.00      2.33 o
  -2   7   8        3.24        0.77      2.27 o
  -1   7   8        0.00        0.00      1.84 o
   0   7   8        3.65        0.50      1.20 o
   1   7   8        0.30        0.84      1.26 o
   2   7   8        0.96        1.04      1.57 o
  -1   8   8        0.68        0.00      4.97 o
   0   8   8        0.03        0.90      1.55 o
   1   8   8        0.88        1.16      1.39 o
   2   8   8        0.13        0.00      1.72 o
   0   9   8        1.13        0.00      1.15 o
   1   9   8        2.98        1.71      2.87 o
  -1  -8   9        1.72        0.00      2.07 o
   0  -8   9        5.73        0.09      1.73 o
  -2  -7   9        1.18        0.00      2.02 o
  -1  -7   9        1.14        0.17      1.79 o
   0  -7   9        5.47        0.16      1.49 o
   1  -7   9        1.65        2.15      2.44 o
  -2  -6   9        1.15        0.00      2.30 o
  -1  -6   9       27.70       34.67      2.18 o
   0  -6   9       43.00       42.58      2.05 o
   1  -6   9        2.99        2.62      1.52 o
   2  -6   9        0.26        0.64      1.88 o
  -3  -5   9        5.68        4.63      2.68 o
  -2  -5   9       23.92       29.91      2.32 o
  -1  -5   9       87.60       87.66      2.49 o
   0  -5   9       55.81       58.23      1.99 o
   1  -5   9        7.68        4.52      1.83 o
   2  -5   9        1.98        0.72      0.97 o
  -3  -4   9        5.48        4.26      2.47 o
  -2  -4   9       14.78       17.06      2.64 o
  -1  -4   9        4.60        6.98      1.60 o
   0  -4   9        8.80        7.69      1.38 o
   1  -4   9        9.02        7.85      1.36 o
   2  -4   9        2.61        2.02      2.29 o
   3  -4   9        0.01        0.00      4.27 o
  -3  -3   9        0.15        0.51      1.44 o
  -2  -3   9       10.49       10.96      2.10 o
  -1  -3   9        1.20        0.46      1.34 o
   0  -3   9        1.27        0.43      1.06 o
   1  -3   9       10.85       10.59      1.51 o
   2  -3   9        1.15        0.86      0.88 o
   3  -3   9        0.13        0.00      2.56 o
  -3  -2   9        1.64        0.00      1.38 o
  -2  -2   9        0.06        0.00      2.02 o
  -1  -2   9       10.08       13.60      1.59 o
   0  -2   9        1.86        2.74      1.26 o
   1  -2   9        0.49        0.77      0.73 o
   2  -2   9        7.38        7.52      0.84 o
   3  -2   9        1.55        0.00      2.10 o
  -3  -1   9        0.26        0.56      0.92 o
  -2  -1   9        3.38        4.58      1.56 o
  -1  -1   9       13.66       14.38      1.62 o
   0  -1   9       66.40       66.56      2.25 o
   1  -1   9       36.80       37.13      1.12 o
   2  -1   9        0.37        0.20      0.38 o
   3  -1   9       24.67       28.33      2.95 o
  -3   0   9        0.21        1.56      0.73 o
  -2   0   9       17.92       21.64      2.14 o
  -1   0   9       38.78       42.38      1.89 o
   0   0   9       72.06       71.87      1.59 o
   1   0   9       22.70       23.20      1.41 o
   2   0   9       63.01       66.40      2.80 o
   3   0   9        7.78        0.08      2.41 o
  -3   1   9        1.28        0.70      1.47 o
  -2   1   9        0.48        0.66      0.30 o
  -1   1   9       15.77       16.32      1.40 o
   0   1   9       34.03       33.08      1.26 o
   1   1   9       61.46       58.46      1.26 o
   2   1   9      143.19      146.42      3.73 o
   3   1   9       24.34       27.09      2.79 o
  -3   2   9        0.30        0.00      2.48 o
  -2   2   9        6.44        6.91      2.41 o
  -1   2   9        0.16        0.00      0.58 o
   0   2   9       10.00       10.13      1.07 o
   1   2   9      300.68      294.77      2.63 o
   2   2   9      158.80      158.43      3.31 o
   3   2   9        0.14        0.39      2.25 o
  -3   3   9        5.20        2.33      2.72 o
  -2   3   9        3.01        2.79      2.33 o
  -1   3   9       12.33       18.16      2.17 o
   0   3   9       23.33       22.00      0.88 o
   1   3   9       61.81       57.69      1.61 o
   2   3   9        0.00        0.00      1.00 o
   3   3   9        3.22        0.08      2.10 o
  -3   4   9        0.05        0.36      2.07 o
  -2   4   9        7.14       10.88      2.07 o
  -1   4   9        4.46        3.03      2.72 o
   0   4   9        0.00        0.19      1.45 o
   1   4   9        5.99        4.64      2.13 o
   2   4   9        0.16        0.00      0.59 o
   3   4   9        0.17        0.19      1.95 o
  -2   5   9        1.56        1.05      2.04 o
  -1   5   9        0.06        0.00      2.61 o
   0   5   9        8.20        3.90      3.45 o
   1   5   9        3.75        2.74      1.20 o
   2   5   9        4.78        2.61      1.29 o
   3   5   9        0.48        0.21      1.64 o
  -2   6   9        0.00        2.13      2.33 o
  -1   6   9        0.11        0.00      1.80 o
   0   6   9        0.24        0.05      0.67 o
   1   6   9        0.05        0.62      1.27 o
   2   6   9       20.71       22.71      1.94 o
   3   6   9        0.23        0.00      3.80 o
  -1   7   9        4.78        1.43      2.03 o
   0   7   9        0.04        0.00      0.87 o
   1   7   9       12.37       13.30      1.63 o
   2   7   9        0.03        0.99      1.36 o
  -1   8   9        1.24        1.81      2.22 o
   0   8   9        0.26        0.00      0.94 o
   1   8   9        1.94        0.71      1.84 o
  -1  -7  10        0.46        0.23      1.86 o
   0  -7  10        2.86        0.87      1.79 o
   1  -7  10        0.10        0.39      1.86 o
  -2  -6  10        0.15        0.00      2.24 o
  -1  -6  10       18.90       20.88     12.19 o
   0  -6  10        6.17        5.28      2.65 o
   1  -6  10        2.07        1.84      1.34 o
  -2  -5  10       12.53       16.20      2.27 o
  -1  -5  10        3.80        2.77      2.15 o
   0  -5  10       43.48       43.52      1.90 o
   1  -5  10        3.57        3.93      1.16 o
   2  -5  10        8.68       10.49      1.47 o
  -3  -4  10        1.11        2.20      2.13 o
  -2  -4  10        0.24        0.76      1.82 o
  -1  -4  10       61.20       65.95      2.29 o
   0  -4  10       13.99       15.16      1.70 o
   1  -4  10       18.96       20.70      1.17 o
   2  -4  10        0.84        1.15      1.28 o
  -3  -3  10        0.00        0.57      1.73 o
  -2  -3  10        7.18        6.96      2.23 o
  -1  -3  10        3.44        3.10      1.85 o
   0  -3  10       21.41       20.38      1.79 o
   1  -3  10       19.30       22.13      1.71 o
   2  -3  10        2.08        0.28      0.91 o
   3  -3  10       13.80       16.61      3.18 o
  -3  -2  10        0.05        0.00      1.13 o
  -2  -2  10        1.02        0.00      1.61 o
  -1  -2  10       37.09       37.11      2.07 o
   0  -2  10        0.22        0.24      1.04 o
   1  -2  10        9.65       12.11      1.39 o
   2  -2  10       59.90       66.47      2.60 o
   3  -2  10        3.39        0.00      2.48 o
  -3  -1  10        3.17        3.82      1.93 o
  -2  -1  10       29.59       35.08      2.39 o
  -1  -1  10       18.81       16.11      1.89 o
   0  -1  10        8.67        7.54      1.09 o
   1  -1  10       42.91       38.89      1.12 o
   2  -1  10       19.93       19.83      1.51 o
   3  -1  10        3.61        0.00      2.48 o
  -3   0  10        2.67        4.16      1.05 o
  -2   0  10        1.81        1.82      1.59 o
  -1   0  10        3.78        3.81      1.34 o
   0   0  10        4.57        2.04      2.10 o
   1   0  10       31.96       30.34      0.98 o
   2   0  10        5.22        7.06      2.17 o
   3   0  10        0.47        0.00      2.25 o
  -3   1  10        0.08        1.79      4.50 o
  -2   1  10        9.86       10.05      1.07 o
  -1   1  10        0.36        0.16      1.24 o
   0   1  10       36.92       37.12      1.45 o
   1   1  10        3.39        3.42      1.12 o
   2   1  10        0.30        0.11      0.70 o
   3   1  10        0.14        0.00      2.33 o
  -3   2  10        5.75       11.10      2.95 o
  -2   2  10        0.38        1.09      2.33 o
  -1   2  10       28.95       26.01      3.18 o
   0   2  10       30.80       29.67      1.20 o
   1   2  10       16.68       16.41      1.07 o
   2   2  10       38.43       41.11      0.85 o
   3   2  10        0.84        0.16      2.33 o
  -3   3  10        0.04        0.00      2.72 o
  -2   3  10        9.43        9.31      2.72 o
  -1   3  10       38.96       39.44      2.56 o
   0   3  10       14.22       15.14      0.89 o
   1   3  10       65.86       68.56      1.30 o
   2   3  10        6.60        7.31      0.82 o
   3   3  10        0.17        0.62      2.25 o
  -2   4  10        3.36        0.00      2.25 o
  -1   4  10        0.70        1.11      1.62 o
   0   4  10        0.82        0.65      0.69 o
   1   4  10        2.07        0.69      0.99 o
   2   4  10        0.34        0.20      0.71 o
   3   4  10       10.84       16.38      2.64 o
  -2   5  10        0.03        0.18      2.48 o
  -1   5  10        1.99        0.94      1.77 o
   0   5  10        3.11        1.00      2.36 o
   1   5  10       27.00       24.29      1.00 o
   2   5  10        4.07        2.91      1.47 o
   3   5  10        2.65        0.00      2.10 o
  -2   6  10        0.02        0.00      2.20 o
  -1   6  10        6.92        3.02      2.33 o
   0   6  10       32.01       32.91      2.08 o
   1   6  10        0.29        0.79      0.96 o
   2   6  10        0.08        0.56      0.86 o
  -1   7  10        1.64        3.03      2.16 o
   0   7  10        0.96        1.24      0.88 o
   1   7  10        0.01        0.01      1.12 o
   2   7  10        3.21        2.48      1.78 o
   0   8  10        2.38        2.66      2.29 o
   1   8  10        0.83        0.58      1.36 o
  -1  -7  11        0.49        0.43      1.98 o
   0  -7  11        0.05        0.00      1.65 o
  -2  -6  11        4.39        0.02      2.37 o
  -1  -6  11       10.93        0.03      2.76 o
   0  -6  11        2.60        4.02      1.89 o
   1  -6  11        2.49        2.81      1.36 o
  -2  -5  11       23.02       23.73      2.50 o
  -1  -5  11       23.80       24.52      2.07 o
   0  -5  11        0.27        0.00      1.47 o
   1  -5  11        6.86        4.35      1.23 o
   2  -5  11        3.08        1.82      2.79 o
  -2  -4  11        1.98        0.00      1.84 o
  -1  -4  11        0.36        0.28      1.51 o
   0  -4  11       30.39       30.74      1.99 o
   1  -4  11        0.05        0.00      1.12 o
   2  -4  11        1.05        0.69      1.00 o
  -3  -3  11        1.20        0.00      1.52 o
  -2  -3  11        0.16        0.15      2.05 o
  -1  -3  11       18.11       18.32      1.80 o
   0  -3  11        0.90        0.95      1.51 o
   1  -3  11       13.41       12.85      1.34 o
   2  -3  11        1.89        0.49      0.66 o
  -3  -2  11        0.60        0.00      1.62 o
  -2  -2  11        0.51        0.00      1.61 o
  -1  -2  11        8.06        6.01      1.91 o
   0  -2  11        8.01        7.43      1.23 o
   1  -2  11        1.40        1.27      1.03 o
   2  -2  11        2.78        2.36      0.99 o
   3  -2  11        6.06        0.00      2.48 o
  -3  -1  11        0.09        0.07      0.88 o
  -2  -1  11        0.31        1.29      2.14 o
  -1  -1  11        2.37        3.02      1.45 o
   0  -1  11        0.13        0.59      1.09 o
   1  -1  11        0.59        0.61      0.85 o
   2  -1  11       26.43       26.47      4.46 o
   3  -1  11        0.55        0.00      2.48 o
  -3   0  11        0.23        1.53      2.03 o
  -2   0  11        1.46        2.56      1.76 o
  -1   0  11        5.60        6.80      1.82 o
   0   0  11       10.04       11.91      1.23 o
   1   0  11       54.50       59.62      1.19 o
   2   0  11       15.70       14.46      1.31 o
   3   0  11        0.63        0.00      2.48 o
  -3   1  11        0.00        0.85      2.79 o
  -2   1  11        0.58        0.22      0.27 o
  -1   1  11        9.08       10.46      1.51 o
   0   1  11       24.47       23.57      1.45 o
   1   1  11      208.84      218.32      2.83 o
   2   1  11       24.62       21.23      0.49 o
   3   1  11        6.20        0.00      2.41 o
  -3   2  11        1.21        4.42      3.10 o
  -2   2  11        0.55        1.47      2.56 o
  -1   2  11        1.06        0.48      0.72 o
   0   2  11      302.36      311.76      5.84 o
   1   2  11      135.21      137.96      2.01 o
   2   2  11       10.12       10.69      0.70 o
   3   2  11        1.09        0.00      2.48 o
  -2   3  11        2.81        0.00      2.48 o
  -1   3  11       41.60       51.40      2.87 o
   0   3  11       39.53       37.81      2.14 o
   1   3  11        9.57        9.17      0.87 o
   2   3  11       11.71       13.87      0.76 o
   3   3  11        3.53        0.00      2.41 o
  -2   4  11        0.82        0.00      2.48 o
  -1   4  11        0.37        0.00      1.68 o
   0   4  11        2.88        3.28      1.51 o
   1   4  11        1.76        1.30      1.15 o
   2   4  11        0.36        0.64      0.72 o
   3   4  11        2.22        0.00      2.25 o
  -2   5  11        0.05        0.61      2.18 o
  -1   5  11        1.14        0.66      1.82 o
   0   5  11        1.36        0.75      1.49 o
   1   5  11        0.36        0.02      0.83 o
   2   5  11        0.15        0.56      0.80 o
  -1   6  11        0.26        2.68      2.37 o
   0   6  11        0.64        0.00      2.55 o
   1   6  11       12.79       14.12      1.94 o
   2   6  11        0.68        0.81      1.27 o
  -1   7  11        0.11        1.21      2.54 o
   0   7  11        5.57        6.12      2.25 o
   1   7  11        0.00        0.08      1.13 o
  -1  -6  12        0.02        0.03      1.73 o
   0  -6  12        0.04        0.00      1.89 o
  -2  -5  12        0.22        0.00      2.04 o
  -1  -5  12        4.36        0.00      1.38 o
   0  -5  12        0.89        1.32      1.51 o
   1  -5  12       11.23       13.60      1.36 o
  -2  -4  12        6.03        0.08      1.99 o
  -1  -4  12        2.85        0.93      1.73 o
   0  -4  12       16.77       20.09      1.84 o
   1  -4  12        0.06        0.26      1.11 o
   2  -4  12        0.02        0.63      1.69 o
  -2  -3  12        1.13        0.00      1.88 o
  -1  -3  12       10.87       11.17      2.48 o
   0  -3  12        5.67        6.69      1.38 o
   1  -3  12        0.96        0.59      1.25 o
   2  -3  12       16.97       17.66      1.00 o
  -2  -2  12       12.97       18.19      2.16 o
  -1  -2  12        0.10        0.00      1.34 o
   0  -2  12        2.00        1.23      1.32 o
   1  -2  12       60.64       59.60      1.51 o
   2  -2  12        3.79        4.60      1.28 o
  -3  -1  12        6.97        8.34      1.48 o
  -2  -1  12        0.56        0.00      1.78 o
  -1  -1  12        0.01        0.00      1.45 o
   0  -1  12       36.40       35.48      1.79 o
   1  -1  12       12.22       13.74      0.97 o
   2  -1  12        7.30        9.11      2.60 o
  -3   0  12        0.01        1.12      3.49 o
  -2   0  12        0.02        0.31      1.78 o
  -1   0  12        7.39        7.29      2.13 o
   0   0  12       21.28       23.88      1.21 o
   1   0  12        3.95        3.17      1.54 o
   2   0  12        1.84        1.11      0.53 o
  -2   1  12        0.89        0.22      0.27 o
  -1   1  12       26.97       29.15      2.86 o
   0   1  12        0.22        0.65      0.99 o
   1   1  12        1.56        0.82      0.99 o
   2   1  12        5.92        4.01      1.26 o
   3   1  12        0.21        0.00      2.41 o
  -2   2  12        9.59        0.00      2.48 o
  -1   2  12       10.19        9.79      1.16 o
   0   2  12       13.68       14.55      1.42 o
   1   2  12        2.43        2.41      0.96 o
   2   2  12        0.04        0.00      0.40 o
  -2   3  12       10.54        0.00      2.95 o
  -1   3  12        6.01        5.59      2.41 o
   0   3  12        4.43        4.93      1.67 o
   1   3  12        3.89        1.92      1.14 o
   2   3  12        2.26        1.29      0.71 o
  -2   4  12        0.03        0.16      4.35 o
  -1   4  12        0.27        0.00      2.11 o
   0   4  12        4.59        3.10      1.34 o
   1   4  12        2.82        2.08      1.25 o
   2   4  12        2.24        0.68      0.87 o
  -1   5  12        0.22        0.00      1.88 o
   0   5  12        4.92        1.23      1.57 o
   1   5  12        0.00        0.08      0.93 o
   2   5  12        5.86        3.56      2.54 o
  -1   6  12        5.89        1.91      2.22 o
   0   6  12        0.08        3.60      3.18 o
   1   6  12        0.39        0.00      1.32 o
  -1  -5  13        0.04        0.00      2.08 o
   0  -5  13        0.83        2.14      1.51 o
  -1  -4  13        7.18        0.00      1.98 o
   0  -4  13        0.71        0.65      1.65 o
   1  -4  13        1.39        1.28      1.67 o
  -2  -3  13        2.89        0.07      1.90 o
  -1  -3  13        3.24        0.03      2.40 o
   0  -3  13       11.68       12.15      1.57 o
   1  -3  13        5.39        4.75      3.88 o
  -2  -2  13        4.41        0.21      2.25 o
  -1  -2  13        5.31        2.41      2.14 o
   0  -2  13       10.75        7.33      7.06 o
   1  -2  13        2.96        1.54      1.63 o
   2  -2  13        0.35        0.00      4.04 o
  -2  -1  13        0.00        0.00      1.80 o
  -1  -1  13        4.80        4.98      1.97 o
   0  -1  13        0.76        1.15      1.40 o
   1  -1  13        2.56        2.25      1.52 o
   2  -1  13        0.00        0.00      2.25 o
  -2   0  13        0.22        0.17      2.21 o
  -1   0  13        1.23        1.30      1.59 o
   0   0  13        4.05        3.52      1.46 o
   1   0  13        3.12        1.36      1.47 o
   2   0  13        3.41        0.08      2.17 o
  -2   1  13        1.81        0.00      2.56 o
  -1   1  13        0.24        0.04      0.98 o
   0   1  13       77.31       79.99      4.04 o
   1   1  13        6.21        7.64      1.59 o
   2   1  13        8.54        0.08      3.42 o
  -2   2  13        1.76        0.16      2.72 o
  -1   2  13       84.44       68.39     20.43 o
   0   2  13       36.78       35.77      1.78 o
   1   2  13       11.52       13.72      1.03 o
   2   2  13        0.39        1.79      2.10 o
  -2   3  13       10.45        0.00      2.87 o
  -1   3  13        7.53        0.08      2.25 o
   0   3  13        6.25        5.84      1.34 o
   1   3  13        9.40       10.75      1.20 o
   2   3  13        9.67       11.84      1.06 o
  -1   4  13        3.49        0.00      1.75 o
   0   4  13        1.06        2.97      1.11 o
   1   4  13        4.92        5.89      2.67 o
   2   4  13        8.18        6.15      1.86 o
  -1   5  13        0.17        0.00      2.36 o
   0   5  13        2.10        1.37      1.64 o
   1   5  13        1.64        0.00      0.92 o
   0   6  13        0.36        0.92      2.44 o
  -1  -4  14        2.55        0.90      1.88 o
   0  -4  14        0.02        0.05      1.52 o
  -1  -3  14        0.67        0.86      2.02 o
   0  -3  14        1.63        0.56      1.43 o
   1  -3  14        6.58        4.94      4.54 o
  -1  -2  14        1.92        0.93      1.73 o
   0  -2  14       20.35       18.95      1.91 o
   1  -2  14        0.15        2.17      1.30 o
  -2  -1  14        0.05        0.06      2.23 o
  -1  -1  14        8.77        6.13      5.12 o
   0  -1  14        0.23        0.44      1.64 o
   1  -1  14        1.96        1.71      1.37 o
  -2   0  14        0.89        0.30      2.35 o
  -1   0  14        3.53        2.29      1.20 o
   0   0  14        0.09        0.00      1.06 o
   1   0  14        0.34        0.27      1.17 o
   2   0  14        1.69        0.00      3.73 o
  -2   1  14        6.28        0.00      2.87 o
  -1   1  14        1.74        0.21      1.30 o
   0   1  14        0.24        0.00      1.06 o
   1   1  14        2.77        0.36      1.25 o
   2   1  14        1.03        0.00      2.25 o
  -1   2  14        3.66        0.74      0.67 o
   0   2  14        0.09        0.05      1.14 o
   1   2  14        1.95        1.38      0.97 o
   2   2  14        0.21        0.00      2.10 o
  -1   3  14        0.49        0.00      2.41 o
   0   3  14        0.34        0.58      1.31 o
   1   3  14        7.97        1.93      2.60 o
  -1   4  14        1.07        0.06      1.90 o
   0   4  14        6.32        7.57      1.95 o
   1   4  14        3.00        2.75      1.18 o
   0  -2  15        1.59        1.75      1.51 o
  -1  -1  15        0.64        0.67      1.80 o
   0  -1  15        0.29        0.12      1.18 o
   1  -1  15        0.19        0.71      1.04 o
  -1   0  15        0.11        0.00      1.36 o
   0   0  15        0.02        0.00      1.25 o
   1   0  15        7.62       10.74      1.67 o
  -1   1  15       11.06        8.66      1.55 o
   0   1  15        0.15        0.00      1.35 o
   1   1  15        1.41        2.32      2.02 o
  -1   2  15        2.36        7.14      4.42 o
   0   2  15        0.67        1.09      1.16 o
   1   2  15        0.07        0.10      1.28 o
   0   3  15        1.97        2.71      1.09 o
 
